# Supplementary material for: Microbial Assessment of Reclosable Single-Day Use Ophtioles Containing Autologous Serum Eye Drops
Source: Bioengineering (Basel). 2026 Apr 2;13(4):417. doi: 10.3390/bioengineering13040417 (PMC13114155; doi:10.3390/bioengineering13040417)
Supplement: Supplementary file 1 [file bioengineering-13-00417-s001.zip]

Archive with 1 entries (1 files):
- bioengineering-4173645-supplementary.pdf
